# Supplementary material for: Prostanoid Metabolites as Biomarkers in Human Disease
Source: Metabolites. 2022 Aug 4;12(8):721. doi: 10.3390/metabo12080721 (PMC9414732; doi:10.3390/metabo12080721)
Supplement: Supplementary file 1 [file metabolites-12-00721-s001.zip]

Archive with 1 entries (1 files):
- metabolites-1841386-supplementary.pdf
